# Supplementary material for: Knowledge, Attitudes, and Practices Related to Dietary Supplementation, before and during the COVID-19 Pandemic: Findings from a Cross-Sectional Survey in the Lebanese Population
Source: Int J Environ Res Public Health. 2021 Aug 23;18(16):8856. doi: 10.3390/ijerph18168856 (PMC8395050; doi:10.3390/ijerph18168856)
Supplement: Supplementary file 1 [file ijerph-18-08856-s001.zip]

Archive with 1 entries (1 files):
- ijerph-1311545-supplementary.pdf
